# Supplementary material for: Characterization of the Hypothalamic-Pituitary-Adrenal-Axis in Familial Longevity under Resting Conditions
Source: PLoS One. 2015 Jul 20;10(7):e0133119. doi: 10.1371/journal.pone.0133119 (PMC4508039; doi:10.1371/journal.pone.0133119)
Supplement: S1 Dataset — (XLSX) [file pone.0133119.s003.xlsx]

## Sheet: Blad1
PLOSonenr	reltotdeelnemer	XAPENACTHF	XAPENFACTH	APENACTH	APENF	AUC_24h_CORT	AUC_9_17u_CORT	AUC_17_24u_CORT	AUC_24_8u_CORT	AUC_24h_ACTH	AUC_9_17u_ACTH	AUC_17_24u_ACTH	AUC_24_8u_ACTH	Potency_1	Potency_2	Sensitivity	Efficacy	Inflection	SD	Random	ED50initial	ED50decrease	mCort_24h	mCort_9_17h	mCort_17_1h	mCort_1_9h	mACTH_24h	mACTH_9_17h	mACTH_17_1h	mACTH_1_9h	BASCORT	PULCORT	TOTCORT	BASACTH	PULACTH	TOTACTH
1	Offspring	1.57	1.49	1.37	0.97	4.18	1.68	0.68	1.63	324.18	119.29	143.5	113.57	-12.14	-34.17	1.06	11.2	2.75	5.37	6.65	11.45	32.25	193.17	210.2	115.78	252	14.18	14.42	11.46	16.81	1080	5640	6720	987	718	1705
2	Partner	1.62	1.48	1.46	1.4	4.33	1.75	0.6	1.82	212.34	76.74	80.61	92.35	-10.17	-28.85	1.03	6.08	2.75	3.72	15.47	9.84	27.91	208.09	220.82	137.14	247.66	10.23	10.31	7.25	12.56	3070	4250	7320	665	951	1616
3	Offspring	1.34	1.35	1.33	1.11	3.7	1.26	0.57	1.69	261.43	95.78	37.01	99.65	-12.93	-40	1.29	13.96	2.75	3.28	7.86	10.04	31.06	162.59	159.39	85.11	243.4	11.22	11.7	8.07	13.99	1.57	3920	3921.57	708	446	1154
4	Partner	1.8	1.63	1.57	1.19	3.37	1.14	0.58	1.5	210.73	82.21	58.06	72.69	-10.93	-22.66	1.11	15.44	2.75	4.22	7.84	9.84	20.4	154.97	167.5	81.67	217.02	9.67	10.67	6.98	11.44	572	3160	3732	807	716	1523
5	Offspring	1.26	1.11	1.16	0.81	3.44	1.01	0.63	1.61	284.15	89.37	48.45	123.93	-7.51	-40	0.89	8.79	3	4.79	7.52	8.43	44.88	167.63	158.57	89.15	256.09	15.03	11.84	13.75	19.26	1490	4510	6000	585	612	1197
6	Partner	1.69	1.49	1.5	0.89	3.57	1.04	0.83	1.6	200.34	59.49	59.17	83.95	-5.24	-11.9	0.5	14.05	2.75	5.19	8.54	10.39	23.58	173.03	187.63	122.34	211.91	10.14	10.5	8.57	11.33	43.7	3620	3663.7	546	725	1271
7	Partner	1.31	1.13	1.18	1.18	3.27	1.1	0.69	1.37	215.38	64.63	43.38	85.25	-7.91	-22.55	0.58	25.28	2.75	3.93	18.57	13.55	38.6	152.46	142.65	96.88	229.27	9.78	7.96	7.93	14.11	1160	3480	4640	207	513	720
8	Offspring	1.35	1.4	1.29	1.04	3.93	1.42	0.72	1.63	274.82	100.65	52.63	115.49	-6.33	-40	0.53	16.86	2.75	4.94	14.26	12.04	76.06	175.45	186.67	105.42	235.53	11.89	12.46	6.89	16.42	1030	5230	6260	384	459	843
9	Offspring	1.13	1.12	1	0.92	4.83	1.64	0.66	2.3	224.9	73.76	25.46	93.21	-5.41	-40	1.13	14.75	1	10.24	21.06	4.79	35.44	218.31	212.04	103.83	341.96	9.9	9.33	7.17	13.34	740	3480	4220	914	751	1665
10	Partner	0.92	1.03	0.79	1.15	4.56	1.73	0.82	1.9	387.95	118.72	49.93	191.3	-5.67	-39.41	0.4	12.01	3	4.36	6	14.28	99.28	214	260.67	121.46	263.83	18.53	17.48	9.95	28.36	136	4140	4276	635	486	1121
11	Offspring	1.75	1.63	1.54	1.15	4.46	1.32	0.92	2	513.66	160.38	70.61	189.66	-20.99	-36.82	1.03	6.94	2.75	3.92	4.76	20.35	35.69	196.43	170.63	143.13	277.23	22.53	21.54	21.3	24.8	1.44	5400	5401.44	1420	262	1682
12	Offspring	1.43	1.28	1.35	0.89	4.41	1.48	0.54	2.2	442.68	142.31	148.72	182.93	-9.04	-31.11	0.7	5.67	3	3.76	4.53	12.96	44.58	202	195.42	85.33	320.43	19.8	18.63	15.1	25.56	724	4540	5264	940	1480	2420
13	Partner	1.64	1.15	1.29	1.16	5.49	1.54	1.28	2.51	119.65	39.48	107.62	50.99	-5.36	-40	2.05	10.14	1	14.59	13.69	2.61	19.5	253.63	198.37	192.89	377.27	5.87	5.24	5.07	7.23	2200	3790	5990	166	196	362
14	Partner	1.42	1.29	1.12	1.09	5.51	1.99	1.87	1.53	178.38	63.88	27.76	64.73	-4	-40	1.46	11.25	3	7.43	6.95	2.75	27.49	272.01	339.53	259.78	220.87	8.39	9.47	6.29	9.4	1930	7060	8990	224	489	713
15	Offspring	1.07	0.89	0.75	1.16	5	1.63	1.88	1.32	218.92	51.72	44.59	73.68	-4.77	-37.62	1.38	8.02	2.75	6.13	7.43	3.46	27.29	226.97	211.63	270.22	200.64	9.49	6.48	11.12	11.11	1130	8010	9140	652	736	1388
16	Offspring	1.29	1.5	1.26	0.99	3.8	1.37	0.56	1.66	248.98	77.11	86.16	118.86	-1.18	-6.49	0.2	8.96	2.75	3.22	4.84	5.91	32.45	175	174.9	88.41	256.17	11.63	10.43	6.93	17.05	303	3550	3853	99.7	1240	1339.7
17	Partner	1.78	1.42	1.62	1.62	3.7	0.94	0.77	1.84	290.67	82.73	60.09	121.33	-7.22	-40	0.61	12.5	2.75	5.77	6.52	11.85	65.67	170.72	140	119.15	251.06	13.33	11.77	11.57	16.55	848	3770	4618	1110	592	1702
18	Partner	1.24	1.3	1.18	1.18	3.82	1.34	0.61	1.71	333.48	119.51	79.17	132.6	-6.87	-15.93	0.4	11.01	3.75	3.91	8.29	17.05	39.53	165.14	174.08	87.92	234.68	14.6	14.8	10.94	17.83	951	5370	6321	361	933	1294
19	Offspring	1.34	1.15	1.25	0.98	3.68	1.39	0.83	1.32	201.59	79.92	71.8	63.44	-6.69	-40	0.52	22.99	2.75	5.17	27.71	12.97	77.55	165	183.67	118.26	191.28	9.06	9.99	7.48	9.68	552	3000	3552	679	411	1090
20	Partner	1.08	1.13	1.11	1.08	5.11	1.92	0.82	2.16	349.75	111.08	50.57	152.3	-9.52	-40	0.73	11.9	2.75	6.84	6.27	12.96	54.48	225.9	248.78	122.71	307.44	16.28	16.5	10.99	21.43	1660	3360	5020	416	774	1190
21	Offspring	1.11	1.19	0.88	1.18	5.89	2.22	1.33	2.14	452.9	144.77	74.74	189.61	999	-40	0.24	9.79	3	5.66	6.05	999	165.55	269.02	324.22	182.29	400.75	22.26	21.04	14.5	32.89	2290	7110	9400	1120	1190	2310
22	Partner	1.54	1.32	1.45	1.17	4.88	2.07	1.11	1.51	467.04	203.18	106.1	151.36	-11.38	-33.82	0.83	8.72	2.75	5.19	4.82	13.69	40.67	226.97	267.55	190.65	220.21	20.29	25.13	15.87	19.58	1630	6800	8430	407	1340	1747
23	Offspring	1.15	1.12	0.99	0.99	4.4	1.67	0.82	1.7	395.55	125.66	101.66	146.91	-10.34	-38.87	0.86	6.17	2.5	3.12	5.46	12.02	45.19	201.69	242.77	115.63	248.51	16.97	15.73	15.53	19.72	454	4440	4894	922	247	1169
24	Offspring	1.21	1.12	1.02	1	5.91	2.22	0.6	2.85	454.04	121.94	49.37	203.56	-15.24	-40	0.89	9.87	2.75	7.69	5.99	17.09	44.87	257.5	284.49	103.96	386.17	19.99	15.92	16.34	27.79	700	5530	6230	1100	603	1703
25	Offspring	1.16	1.07	1.07	1.15	4.23	1.51	0.74	1.86	215	49.41	112.21	108.93	-5.37	-25.59	0.72	11.38	2.75	4.52	5.81	7.49	35.71	200.43	229.11	115.21	261.3	11.02	8.32	7.87	17.02	355	4430	4785	314	495	809
26	Partner	1.69	1.39	1.55	0.89	4.64	1.4	0.72	2.32	269.73	77.35	115.07	123.17	-16.34	-30.03	0.97	999	1	8.91	999	16.83	30.93	218.42	222.73	102.29	332.98	12.6	12.28	8.63	16.95	1130	3310	4440	637	759	1396
27	Partner	1.6	1.46	1.38	1.16	5	1.9	0.92	2.01	315.81	136.52	59.9	122.71	-5.74	-40	0.56	12.46	2.75	5.19	11.49	10.18	70.88	215.63	244.9	136.04	266.38	13.74	17.43	7.24	16.54	746	4900	5646	18.5	926	944.5
28	Offspring	1.76	1.56	1.71	1.19	4.83	1.71	0.77	2.14	234.49	76.5	46.85	94.98	-9.97	-40	1.11	13.38	2.75	6.19	4.14	8.99	36.05	210.76	218.37	112.29	303.4	10.82	11.3	7.88	13.36	468	4010	4478	238	691	929
29	Partner	1.21	1.22	1.22	1.22	6.81	2.95	1.3	2.33	454.09	189.84	77.88	163.3	-4.61	-14.72	0.23	9.76	2.75	5.64	4.67	20.32	64.9	300.21	381.63	175.83	342.34	20.34	24.25	12.45	24.16	1420	5940	7360	143	1260	1403
30	Offspring	1.06	1.27	0.99	0.99	8.25	2.81	1.93	3.24	394.77	126.18	86.82	165.05	-7.3	-38.55	0.64	10.96	2.75	6.24	9.29	11.48	60.66	367.09	362.24	296.22	440	17.45	15.71	14.06	22.51	3060	5400	8460	629	552	1181
31	Partner	0.53	0.61	0.47	0.62	3.82	1.09	0.42	2.14	704.11	162.41	55.98	440.28	-3.41	-10.83	0.24	6.94	2.75	3.56	5.58	14.15	44.91	165.69	142.24	58.13	300	29.44	20.56	11.91	56.6	318	4360	4678	341	1860	2201
32	Offspring	1.83	1.42	1.35	0.84	3.55	1.11	0.41	1.92	213.51	80.14	87.39	92.43	-7.87	-30.29	1.01	13.19	2.75	4.7	13.48	7.81	30.07	154.58	144.69	63.75	257.66	9.03	9.98	5.14	12	685	3270	3955	47	613	660
33	Offspring	1.55	1.42	1.29	1.29	4.83	1.82	0.98	1.84	248.36	70.14	94.18	106.24	-9.23	-39.99	1.22	10.64	1.75	4.5	12.43	7.58	32.87	208.68	237.96	134.79	253.62	10.82	9.06	8.48	15.03	2400	3770	6170	249	495	744
34	Partner	1.17	1.32	1.08	1.08	5.81	1.28	1.54	2.82	298.82	69.68	62.8	140.78	-3.39	-37.44	0.5	13.52	2.75	7.34	11.74	6.81	75.33	248.39	176.04	221.67	349.57	12.37	8.57	12.77	16	845	4090	4935	350	628	978
35	Offspring	2.1	1.97	2.07	1.68	5.47	1.66	1.5	2.15	767.15	255.02	82.91	281.07	-26.37	-39.99	0.84	7.43	2.75	3.62	1.99	31.21	47.33	244.01	210.61	242.61	280.21	33.83	31.72	34.54	35.36	3760	3970	7730	2920	424	3344
36	Partner	1.45	1.34	1.24	1.05	3.81	1.49	0.66	1.52	286	101.41	214.65	126.06	-7.79	-22.33	0.81	8.35	2.75	3.95	6.5	9.6	27.51	168.54	193.06	91.67	221.49	12.57	12.51	8.64	16.48	261	4200	4461	767	1260	2027
37	Offspring	1.73	1.49	1.54	1.25	4.4	1.5	1.04	1.67	261.69	73.83	35.9	100.21	-7.2	-23.78	0.85	7.68	2.75	4.45	3.88	8.49	28.02	207.23	199.8	189.57	232.83	12.46	10.02	12.82	14.63	761	3610	4371	408	1150	1558
38	Partner	1.35	1.55	1.16	1.16	4.88	1.56	0.9	2.32	307.24	79.76	51.08	160.35	-6.99	-39.95	0.65	8.26	3	3.71	3.48	10.7	61.13	216.22	202.04	137.71	313.26	13	9.93	9.38	19.96	115	4320	4435	543	1520	2063
	Variable name	Description of variable name
	PLOSonenr	Number given for plos one, to ensure anonymity of our study participants
	reltotdeelnemer	Offspring = offspring from long-lived siblings and Partner = Partner from Offspring
	XAPENACTHF	Cross Apen ACTH - Cortisol
	XAPENFACTH	Cross ApEn Cortisol - ACTH
	APENACTH	ApEn ACTH
	APENF	ApEn cortisol
	AUC_24h_CORT	Area Under the curve over 24 hour period of Cortisol (nmol/L)
	AUC_9_17u_CORT	Area Under the curve between 09.00h and 17.00h of Cortisol (nmol/L)
	AUC_17_24u_CORT	Area Under the curve between 17.00h and 24.00h of Cortisol (nmol/L)
	AUC_24_8u_CORT	Area Under the curve between 24.00h and 08.00h of Cortisol (nmol/L)
	AUC_24h_ACTH	Area Under the curve over 24 hour period of ACTH (ng/L)
	AUC_9_17u_ACTH	Area Under the curve between 09.00h and 17.00h of ACTH (ng/L)
	AUC_17_24u_ACTH	Area Under the curve between 17.00h and 24.00h of ACTH (ng/L)
	AUC_24_8u_ACTH	Area Under the curve between 24.00h and 08.00h of ACTH (ng/L)
	Potency_1	initial curve, increasing part of the curve (the system is most sentive), ACHT-cortisol dose response curve
	Potency_2	recovery phase, decreasing part of the curve, ACHT-cortisol dose response curve
	Sensitivity	ACHT-cortisol dose response curve
	Efficacy	ACHT-cortisol dose response curve
	Inflection	ACHT-cortisol dose response curve
	SD	ACHT-cortisol dose response curve
	Random	ACHT-cortisol dose response curve
	ED50initial	ACHT-cortisol dose response curve
	ED50decrease	ACHT-cortisol dose response curve
	mCort_24h	mean cortisol over 24h (nmol/L)
	mCort_9_17h	mean cortisol over 9.00h -17.00h (nmol/L)
	mCort_17_1h	mean cortisol over 17.00h -01.00h (nmol/L)
	mCort_1_9h	mean cortisol over 1.00-09.00h (nmol/L)
	mACTH_24h	mean ACTH over 24h (ng/L)
	mACTH_9_17h	mean ACTH over 9.00h -17.00h (ng/L)
	mACTH_17_1h	mean ACTH over 17.00h -01.00h (ng/L)
	mACTH_1_9h	mean ACTH over 1.00-09.00h (ng/L)
	BASCORT	Deconvolution analysis, basal cortisol secretion (nmol/L/24 h)
	PULCORT	Deconvolution analysis, pulsatile cortisol secretion (nmol/L/24 h)
	TOTCORT	Deconvolution analysis, total cortisol secretion (nmol/L/24 h)
	BASACTH	Deconvolution analysis, basal ACTH secretion (ng/L/24 h)
	PULACTH	Deconvolution analysis, pulsatile ACTH secretion (ng/L/24 h)
	TOTACTH	Deconvolution analysis, total ACTH secretion (ng/L/24 h)
